# Supplementary material for: Recurrence of Gestational Diabetes Mellitus: To Assess Glucose Metabolism and Clinical Risk Factors at the Beginning of a Subsequent Pregnancy
Source: J Clin Med. 2021 Oct 19;10(20):4794. doi: 10.3390/jcm10204794 (PMC8540668; doi:10.3390/jcm10204794)
Supplement: Supplementary file 1 [file jcm-10-04794-s001.zip]

Archive with 1 entries (1 files):
- jcm-1392018-supplementary.pdf
